# Supplementary material for: Brassica oleracea Var italica by-Products Prevent Lipid Accumulation and Cell Death in a Liver Cell Model of Lipid Toxicity
Source: Nutrients. 2023 Feb 12;15(4):924. doi: 10.3390/nu15040924 (PMC9965884; doi:10.3390/nu15040924)
Supplement: Supplementary file 1 [file nutrients-15-00924-s001.zip]

Archive with 1 entries (1 files):
- nutrients-2094793-supplementary.pdf
